# Supplementary material for: Photobiomodulation of 450 nm Blue Light on Human Keratinocytes, Fibroblasts, and Endothelial Cells: An In Vitro and Transcriptomic Study on Cells Involved in Wound Healing and Angiogenesis
Source: Biomedicines. 2025 Aug 1;13(8):1876. doi: 10.3390/biomedicines13081876 (PMC12383942; doi:10.3390/biomedicines13081876)
Supplement: Supplementary file 1 [file biomedicines-13-01876-s001.zip]

Archive with 18 entries (17 files):
- Supplementary/
- Supplementary/Figure S1 Morphologies of HUVECs.tiff
- Supplementary/Figure S10. Apoptosis assay.tif
- Supplementary/Figure S11. Apoptosis by quadrant.tif
- Supplementary/Figure S12.CorHeatmap.png
- Supplementary/Figure S13. SummaryPlot.png
- Supplementary/Figure S14. Reactome_ GSEA.tif
- Supplementary/Figure S15. PPI network high dose.pdf
- Supplementary/Figure S16. Medium Irradiation Followed By Transferring The Irradiated Medium to Non-irradiated Cells.jpg
- Supplementary/Figure S2. Osram Duris S5, GD PSLR31.jpg
- Supplementary/Figure S3.  Spectral Emission.tif
- Supplementary/Figure S4.  Temperature Measurements.tif
- Supplementary/Figure S5. REUR2021-085SAF Photodiode-Based Device and a Metal Plate.tif
- Supplementary/Figure S6.  Heatmap for Light Homogeneity (Percentage).tif
- Supplementary/Figure S7.HaCaT migration assays.tif
- Supplementary/Figure S8. NHDF migration assays.tif
- Supplementary/Figure S9. HUVEC migration assays.tif
- Supplementary/Table S1. Irradiation Parameters With Fluence.pdf
